# Supplementary material for: Nuclear Import of Arabidopsis Poly(ADP-Ribose) Polymerase 2 Is Mediated by Importin-α and a Nuclear Localization Sequence Located Between the Predicted SAP Domains
Source: Front Plant Sci. 2018 Nov 1;9:1581. doi: 10.3389/fpls.2018.01581 (PMC6230994; doi:10.3389/fpls.2018.01581)
Supplement: Supplementary file 6 [file Table_1.XLSX]

## Sheet: Sheet1
Table S1; oligo nucleotides used in Chen et al., 2018
oligo name	sequence	direction	purpose
LW1141	GGTGGAGCCTGCTTTTTTGTACAAAGTTGG	fw	PCR amplification of pENTR4 backbone for SLIC reaction
LW1142	GACCCAGCTTTCTTGTACAAAGTTGGC	rv	PCR amplification of pENTR4 backbone for SLIC reaction
LW1145	GTACAAAAAAGCAGGCTCCACCATGGCGAACAAGCTCAAAG	fw	PCR amplification of PARP2 coding sequence for SLIC reaction
LW1146	CTTTGTACAAGAAAGCTGGGTCGTGCTTGTAGTTGAATTTGACTTG	rv	PCR amplification of PARP2 coding sequence for SLIC reaction
LW1256	tacaaaaaagcaggctccacATGGCGAACAAGCTCAAAG	fw	PCR amplification of PARP2 SAP-WGR fragment for Gibson cloning into pENTR4
LW1257	gaaagctgggtctagatatctcgagttGGAAGATGAACTCGGAATATC	rv	PCR amplification of PARP2 SAP-WGR fragment for Gibson cloning into pENTR4
LW1258	tacaaaaaagcaggctccacATGGAAGTTAAACCTGAAC	fw	PCR amplification of PARP2 RD-CAT fragment for Gibson cloning into pENTR4
LW1259	gaaagctgggtctagatatctcgagttGTGCTTGTAGTTGAATTTG	rv	PCR amplification of PARP2 RD-CAT fragment for Gibson cloning into pENTR4
LW1275	gaaagctgggtctagatatctcgagttAAAGCCATTGTTGTCATCTTC	rv	PCR amplification of PARP2 SAP fragment for Gibson cloning into pENTR4
LW1276	tacaaaaaagcaggctccacATGGAAGAAGAAAAGAAAGAAG	fw	PCR amplification of PARP2 WGR fragment for Gibson cloning into pENTR4
LW1184	GAAGAATCAAAGAGCGCGGCGGCAGCAAATTCTTCTAATGATAC	fw	mutagenesis of PARP2 amino acids 48-51 KRKR to AAAA by QuikChange method
LW1185	GTATCATTAGAAGAATTTGCTGCCGCCGCGCTCTTTGATTCTTC	rv	mutagenesis of PARP2 amino acids 48-51 KRKR to AAAA by QuikChange method
LW1301	GAGCCAGATGCAATTAAATTCTTCTAATGATACTTATGAATCG	fw	mutagenesis of PARP2 amino acids 48-51 KRKR to QMQL by SOE-PCR
LW1302	TTTAATTGCATCTGGCTCTTTGATTCTTCCTTCTTAGTGTC	rv	mutagenesis of PARP2 amino acids 48-51 KRKR to QMQL by SOE-PCR
LW1293	GATACAACAGGAACCGCAGCTGATCTTCTTGAGAGG	fw	mutagenesis of PARP2 amino acids 92/93 KR to AA by QuikChange method
LW1294	CCTCTCAAGAAGATCAGCTGCGGTTCCTGTTGTATC	rv	mutagenesis of PARP2 amino acids 92/93 KR to AA by QuikChange method
LW378	AAGTTCTGTTTCAGGGCCCGaagttggagagtttgcctgc	fw	cloning DIBB fragment (amino acids 75-535) of AtIMPORTIN-a2 into pOPINF (Gibson cloning)
LW379	ATGGTCTAGAAAGCTTTActggaagttgaatccacctgg	rv	cloning DIBB fragment (amino acids 75-535) of AtIMPORTIN-a2 into pOPINF (Gibson cloning)
LW1135	AAGTTCTGTTTCAGGGCCCGatggcgaacaagctcaaag	fw	cloning PARP2 SAP fragment (amino acids 1-105) into pOPINS3C (Gibson cloning)
LW1137	ATGGTCTAGAAAGCTTCAgttattagcatcattgcaaagcc	rv	cloning PARP2 SAP fragment (amino acids 1-105) into pOPINS3C (Gibson cloning)
LW1169	tacaatcaaaggagatatacCATGCAGGTTCAACTGGTG	fw	cloning a-GFP nanobody into pOPINE, pOPINE/a-GFP nanobody fw (Gibson cloning)
LW1170	ccatgctaccGCTACCGCCAGAGCTCACcgtcacctgagtc	rv	cloning a-GFP nanobody into pOPINE, a-GFP nanobody/linker rv (Gibson cloning)
LW1171	tggcggtagcGGTAGCATGGCAGAAATCG	fw	cloning Halo tag into pOPINE, linker/Halo tag fw (Gibson cloning)
LW1172	atgtttaaactggtctagaaAGCCGGAAATCTCGAGCG	rv	cloning Halo tag into pOPINE, Halo tag/pOPINE rv (Gibson cloning)
